# Supplementary material for: Comparison of accuracy between FSL’s FIRST and Freesurfer for caudate nucleus and putamen segmentation
Source: Sci Rep. 2017 May 25;7:2418. doi: 10.1038/s41598-017-02584-5 (PMC5445091; doi:10.1038/s41598-017-02584-5)
Supplement: Supplementary file 2 — Dataset 1 [file 41598_2017_2584_MOESM2_ESM.xls]

## Sheet: Sheet1
Subject_ID	Age	Gender	First_on_Freesurfer_orig_L_Putamen	First_on_Freesurfer_orig_R_Putamen	First_on_Freesurfer_orig_L_Caudate	First_on_Freesurfer_orig_R_Caudate	First_L_Putamen	First_R_Putamen	First_L_Caudate	First_R_Caudate	Freesurfer45_aseg_L_Putamen	Freesurfer45_aseg_R_Putamen	Freesurfer45_aseg_L_Caudate	Freesurfer45_aseg_R_Caudate	Freesurfer53_aseg_L_Putamen	Freesurfer53_aseg_R_Putamen	Freesurfer53_aseg_L_Caudate	Freesurfer53_aseg_R_Caudate	Freesurfer45_native_space_L_Putamen	Freesurfer45_native_space_R_Putamen	Freesurfer45_native_space_L_Caudate	Freesurfer45_native_space_R_Caudate	Freesurfer53_native_space_L_Putamen	Freesurfer53_native_space_R_Putamen	Freesurfer53_native_space_L_Caudate	Freesurfer53_native_space_R_Caudate	Observer1_L_Putamen	Observer1_R_Putamen	Observer1_L_Caudate	Observer1_R_Caudate	Observer2_L_Putamen	Observer2_R_Putamen	Observer2_L_Caudate	Observer2_R_Caudate	Intersection_First_Freesurfer45_native_space_L_Putamen	Intersection_First_Freesurfer45_native_space_R_Putamen	Intersection_First_Freesurfer45_native_space_L_Caudate	Intersection_First_Freesurfer45_native_space_R_Caudate	Intersection_First_Freesurfer53_native_space_L_Putamen	Intersection_First_Freesurfer53_native_space_R_Putamen	Intersection_First_Freesurfer53_native_space_L_Caudate	Intersection_First_Freesurfer53_native_space_R_Caudate	Intersection_First_Observer1_L_Putamen	Intersection_First_Observer1_R_Putamen	Intersection_First_Observer1_L_Caudate	Intersection_First_Observer1_R_Caudate	Intersection_First_Observer2_L_Putamen	Intersection_First_Observer2_R_Putamen	Intersection_First_Observer2_L_Caudate
1	21.8849	M	4645	4710	3404	3407	4818	4861	3466	3468	5336	5232	3382	3448	5222	4949.7	3300.7	3379	5408	5388	3600	3590	5313	5053	3451	3473	4809	4457	3542	3500	4335	4321	3448	3291	4462	4397	3001	2991	4382	4228	2965	2889	4288	4169	3042	3229	4027	4065	3015
2	19.2466	M	5506	5216	3969	4082	5243	5272	3992	4007	5942	5884	4275	4235	5004.6	5429.9	4151	4298.6	6093	6160	4498	4464	5133	5470	4276	4417	4839	5222	4186	4035	5616	5647	4301	4180	4862	4924	3705	3698	3986	4442	3598	3686	4526	4730	3654	3663	4871	4866	3549
3	27.5096	M	5006	5141	3686	3766	4863	5145	3680	3792	5546	5835	3807	4035	5646.9	5508	3850	3962.9	5622	5998	3944	4145	5758	5618	3981	4077	5151	5103	3725	3783	4957	4924	3566	3578	4541	4687	3479	3548	4521	4646	3510	3532	4515	4563	3411	3436	4438	4475	3238
4	27.6137	M	6502	6458	4232	4568	6437	6025	4373	4636	6922	6534	4449	4474	7154.6	6500.1	4349.2	4532.7	7009	6669	4672	4631	7288	6555	4489	4620	6264	5726	4240	4983	5925	5898	4195	4340	5648	5318	3828	3941	5705	5024	3814	3867	5654	5236	3775	4334	5519	5283	3812
5	22.2055	F	5023	5160	3569	3643	5156	5040	3828	3693	5502	5344	3858	3975	5590.5	5369.2	3817.2	3983.7	5632	5443	4061	4078	5728	5467	3931	4064	5223	5097	3829	3942	4920	4898	3642	3362	4668	4431	3247	3302	4654	4398	3202	3219	4674	4605	3195	3408	4598	4513	3139
6	23.4	M	6768	7179	5071	5063	6587	6943	5069	5122	7826	7059	5032	5076	7690.2	7303.6	4983.1	5452.4	8019	7163	5323	5284	7842	7416	5151	5613	6159	6486	5009	5269	6395	6453	4828	5293	6123	6041	4415	4506	6021	6010	4422	4622	5803	6111	4508	4675	5850	5972	4290
7	23.3945	F	4830	5111	3189	3256	4916	4963	3298	3296	5544	5293	3212	3064	5581.1	5419.6	3314.1	3342.1	5680	5413	3443	3250	5689	5530	3464	3447	4891	4786	3153	3135	4968	4871	3062	2992	4553	4525	2863	2762	4506	4497	2904	2871	4471	4334	2758	2845	4508	4458	2719
8	19.5342	F	5855	5692	3430	3716	5873	5643	3610	3637	6849	6270	3633	3281	6281.5	6216.5	3587.8	3522.9	7031	6267	3806	3460	6416	6197	3682	3532	5847	5509	3506	3507	5970	5723	3467	3237	5370	4962	3051	2940	4694	4889	3123	2972	5402	5012	3039	3126	5441	5150	3018
9	20.389	F	5116	5341	3355	3549	5295	5329	3370	3636	5591	5526	3615	3825	5699.6	5458.7	3522.6	3690.5	5617	5606	3742	3931	5760	5488	3603	3743	5308	4998	3411	3742	5137	4989	3212	3549	4557	4615	2903	3329	4501	4518	2877	3185	4851	4659	2962	3362	4740	4682	2873
10	23.3945	F	4425	4689	3509	3424	4485	4591	3605	3582	5388	5487	3599	3779	5465	5373.3	3602.3	3878.4	5474	5700	3802	3984	5550	5492	3765	3988	4710	4559	3593	3681	4759	4642	3322	3358	4116	4304	3080	3238	4126	4199	3194	3159	4163	4117	3148	3247	4202	4160	2915
11	19.9397	M	5719	5893	3974	4095	5435	5893	4116	4051	7414	6786	4218	4225	7405	6690.3	4175.9	4372.5	7590	6982	4470	4480	7573	6809	4332	4451	5902	5636	4357	4057	5809	5974	3917	3840	5126	5465	3626	3620	5113	5394	3612	3571	5095	5292	3652	3609	5060	5443	3382
12	23.1644	M	5976	6029	3631	3770	5800	5899	3661	2791	6175	6131	3527	3533	5359.7	5649.8	3452.4	3532.3	6301	6329	3725	3713	5421	5694	3593	3591	5532	5472	3674	3696	5543	5328	3204	3334	5108	5050	2995	2460	4235	4636	2905	2324	5001	5054	3160	2525	5102	4986	2836
13	20.1178	F	5735	5674	4456	4695	5551	5620	4526	4883	6411	5954	4678	4830	6424	6082.9	4698	5011	6582	6071	4885	4971	6608	6293	4933	5084	5595	5409	4570	4919	5663	5462	4532	4885	5161	4947	4132	4339	5151	5034	4196	4368	5064	4971	4155	4515	5113	5012	3968
14	22.8822	F	4817	4997	3833	3934	4752	4810	3906	3849	5674	5742	3814	3724	5661.5	5394.4	3813	3861.2	5832	5889	4015	3960	5799	5445	3935	3940	5082	4939	4083	4141	5060	4824	3835	3858	4384	4401	3293	3331	4342	4274	3374	3316	4497	4434	3477	3589	4492	4451	3317
15	29.1589	F	5195	5342	3714	3764	5267	5264	3783	3759	5719	5337	3777	3973	5956.7	5429.7	3787.1	4090	5854	5499	3948	4130	6002	5484	3874	4162	5294	5229	3945	4224	5258	5112	3583	3960	4720	4609	3328	3527	4548	4300	3346	3487	4722	4755	3447	3523	4686	4654	3223
16	23.8493	F	5246	5442	3912	4205	5946	5644	3990	4285	6299	6082	3927	3827	6081	5936.5	3749.9	4036.9	6405	6259	4156	4043	6139	6089	3876	4096	5638	5410	4005	4067	5610	5414	3891	4203	5064	5058	3407	3439	4910	4969	3372	3475	5219	5022	3524	3709	5263	5121	3413
17	22.7589	F	4957	4945	3856	4140	4592	4949	3885	4205	5498	5434	4125	4230	5767.8	5445.9	4096.2	4233.3	5591	5582	4269	4368	5828	5570	4189	4333	5032	4949	4151	4212	5115	4967	3776	3946	4097	4307	3343	3796	4131	4363	3378	3753	4297	4566	3600	3901	4381	4528	3429
18	20.5479	M	5762	5591	3641	3880	5627	5816	3732	4011	6368	6395	3792	4074	5390.5	6366.8	3617	4099.7	6564	6604	4027	4255	5518	6497	3764	4214	5816	5665	3790	4079	6131	5896	3343	3665	5240	5344	3341	3643	4427	5296	3233	3607	5170	5222	3378	3702	5336	5330	3043
19	23.6466	F	4377	4344	3141	3175	4360	4282	3208	3267	4960	4986	3246	3310	5017.8	4872.5	3244.8	3322.7	5018	5054	3391	3496	5082	4927	3400	3417	4329	4298	3415	3290	4294	4146	3342	3249	3905	3837	2827	2854	3860	3687	2838	2770	3957	3884	2962	3007	3942	3800	2832
20	23.2877	F	6055	6000	4153	4326	5971	6186	4229	4449	6785	6706	4108	4456	6690.2	6433	4119.2	4314	6886	6947	4309	4607	6789	6585	4221	4391	5780	5865	4147	4356	5908	5998	3891	4127	5437	5678	3587	3924	5387	5531	3607	3726	5420	5488	3596	3965	5423	5473	3331
21	23.3753	F	4812	4990	3272	3453	5061	5053	3362	3494	5453	5651	3514	3653	5578.6	5508.8	3484.2	3713.6	5575	5756	3646	3762	5724	5612	3599	3785	4576	4652	3494	3565	4879	4571	3336	3429	4387	4522	2978	3109	4405	4431	3005	3076	4340	4375	3012	3230	4458	4271	2923
22	24.0795	M	5460	5506	3656	3734	5467	5442	3728	3719	6405	6144	3978	4097	6183.7	6214.3	3962.7	4202.9	6606	6391	4242	4308	6260	6387	4126	4314	5391	5287	4049	3956	5670	5531	3722	3769	4991	4922	3430	3382	4726	4924	3422	3336	4879	4958	3417	3394	5086	5023	3178
23	23.1534	M	5873	5809	4087	4204	5845	5672	3986	4216	6023	6130	4025	4108	6291.7	6106.8	4011.1	4349.3	6134	6393	4194	4356	6432	6275	4127	4474	5195	5162	4146	4176	5898	5733	4131	4111	5181	5201	3548	3759	5214	5046	3562	3818	4915	4951	3656	3859	5361	5217	3543
24	24.2493	F	5118	5004	3443	3485	5170	5117	3630	3603	5750	5625	3568	3740	5490.9	5553.3	3478.4	3709	5836	5803	3782	3867	5572	5695	3574	3769	4823	4766	3562	3732	5053	4865	3367	3636	4626	4626	3004	3143	4389	4499	3008	2985	4545	4511	3045	3272	4673	4553	2917
25	28.6548	M	5874	5820	4339	4451	5822	5871	4417	4527	6291	5763	4323	4498	6000.2	5986.6	4217.7	4521.1	6562	5890	4600	4702	6045	6106	4441	4646	5391	5258	4288	4503	5782	5775	4336	4468	5420	5191	3881	3940	4943	5206	3818	3890	5014	4979	3879	4183	5233	5253	3692
26	18.6849	F	4279	4397	3516	3817	4196	4308	3555	3907	5132	5121	3810	3889	5528.9	5256.1	3781.4	4002.4	5166	5111	3960	4028	5708	5319	3918	4062	4310	4233	3685	3959	4549	4548	3654	3901	3730	3839	3272	3457	3850	3837	3283	3431	3817	3843	3257	3641	3914	3983	3222
27	24.7945	M	5843	5709	3293	3502	5832	5791	3406	3598	6714	6819	3503	3692	6667.6	6731.7	3412.5	3699.3	6821	6994	3703	3849	6755	6870	3602	3819	5573	5615	3082	3429	6394	6078	3210	3553	5349	5396	2848	3203	5197	5307	2870	3127	5125	5214	2767	3170	5490	5355	2689
28	19.8822	M	4620	4572	3830	3732	4637	4542	3716	3749	5244	4938	3760	3888	5077.4	4644.2	3677.5	3803.2	5351	5040	3864	4004	5156	4665	3774	3846	4191	4368	3304	3640	4731	4525	3336	3704	4106	3900	3283	3372	4033	3751	3268	3254	3941	4021	3154	3341	4186	4078	3135
29	21.9863	M	5496	5446	4065	4019	5585	5482	3897	4034	6089	5860	4072	4156	5765.3	5821.3	4009.3	4197.3	6310	5942	4279	4292	5802	5920	4072	4303	5261	5246	3767	4034	5571	5602	4165	4272	5214	4972	3575	3580	4968	4921	3503	3564	4948	4940	3414	3691	5111	5045	3562
30	24.5918	M	5370	5327	3729	3920	5361	5457	3745	3987	6222	6243	3987	3967	6089.8	6278.6	3947.6	4105.2	6381	6452	4275	4224	6191	6462	4098	4194	5510	5367	3702	3770	5545	5593	3880	3914	4991	5030	3430	3503	4827	5054	3423	3464	4884	4974	3317	3494	4961	5051	3338
	M=male; F=female; R=right; L=left; aseg=volumes derived from the aseg.stats Freesurfer file; native_space=Freesurfer segmentations transformed from Freesurfer space back to the native space of the original MPRAGE image; First_on_Freesurfer_orig=FIRST run in Freesurfer space (on orig.mgz); Intersection=intersection of two segmentations; PVD=percentage volume difference between two segmentations; D…
[truncated: 97 more columns]
